# Supplementary material for: Mechanisms of distinctive mismatch tolerance between Rad51 and Dmc1 in homologous recombination
Source: Nucleic Acids Res. 2021 Dec 6;49(22):13135–49. doi: 10.1093/nar/gkab1141 (PMC8682777; doi:10.1093/nar/gkab1141)
Supplement: gkab1141_Supplemental_Files [file gkab1141_supplemental_files.zip]

Archive with 3 entries (3 files):
- Supplementary Information -revised.docx
- video S1.mp4
- video S2.mpg
